# Supplementary material for: Imipramine Treatment Alters Sphingomyelin, Cholesterol, and Glycerophospholipid Metabolism in Isolated Macrophage Lysosomes
Source: Biomolecules. 2023 Dec 1;13(12):1732. doi: 10.3390/biom13121732 (PMC10742328; doi:10.3390/biom13121732)
Supplement: Supplementary file 1 [file biomolecules-13-01732-s001.zip]

Archive with 9 entries (9 files):
- .DS_Store
- Figure S1.pdf
- Figure S2.pdf
- Figure S3.pdf
- Figure S4.pdf
- Table S1.pdf
- Table S2.pdf
- Table S3.pdf
- Table S4.pdf
